# Supplementary material for: Identification of the Populus euphratica XTHs Gene Family and the Response of PeXTH7 to Abiotic Stress
Source: Plants (Basel). 2025 Dec 17;14(24):3847. doi: 10.3390/plants14243847 (PMC12737017; doi:10.3390/plants14243847)
Supplement: Supplementary file 1 [file plants-14-03847-s001.zip]

Archive with 1 entries (1 files):
- plants-3992297-supplementary.pdf
